# Supplementary material for: Single-cell genomics unveils a canonical origin of the diverse mitochondrial genomes of euglenozoans
Source: BMC Biol. 2021 May 17;19:103. doi: 10.1186/s12915-021-01035-y (PMC8130358; doi:10.1186/s12915-021-01035-y)
Supplement: Supplementary file 1 — Additional file 1: Table S1. General statistics of assembled SAGs. Table S2. Proportion of mtDNA in SAGs. Table S3. List of proteins searched in EU17/18 reassembly. +, presence; +?, uncertain presence; -, absence. [file 12915_2021_1035_MOESM1_ESM.xlsx]

## Sheet: Cover
		Single-cell genomics unveils a canonical origin of the diverse mitochondrial genomes of euglenozoans
		Kristína Záhonová1,2, Gordon Lax3, Savar D. Sinha4, Guy Leonard5, Thomas A. Richards5, Julius Lukeš1,6,*, Jeremy G. Wideman4,*
		1 Institute of Parasitology, Biology Centre, Czech Academy of Sciences, České Budějovice (Budweis), Czech Republic
		2 Faculty of Science, Charles University, BIOCEV, Vestec, Czech Republic
		3 Department of Botany, University of British Columbia, Vancouver, Canada
		4 Center for Mechanisms of Evolution, Biodesign Institute, School of Life Sciences, Arizona State University, Tempe, USA
		5 Department of Zoology, University of Oxford, Oxford, UK
		6 Faculty of Sciences, University of South Bohemia, České Budějovice (Budweis), Czech Republic
		* Corresponding authors: jeremy.wideman@asu.edu; jula@paru.cas.cz
		Additional file 1: Table S1-S3

## Sheet: Table S1
Table S1. General statistics of assembled SAGs.
SAG	Length (Mb)	No. of contigs	N50	GC (%)	Mapped reads (%)	BUSCO (C+F %)a				SSU best blast hitb
						eukaryota_odb9	protist_ensembl	fungi_odb9	bacteria_odb9	Accession	Description	Evalue	Total score
EU1	25.1	86469	1508	45.95	99.06	1.3 + 2.3	1.4 + 0.0	0.7 + 3.1	0.0 + 1.4	MK578680.1	Euglenozoa sp. D1 small subunit ribosomal RNA gene, partial sequence	0	1251
EU2	24.9	130767	1572	52.86	98.14	1.3 + 1.3	0.0 + 0.0	1.4 + 0.7	0.0 + 0.0	AB679269.1	Rapaza viridis gene for small subunit ribosomal RNA, partial sequence	0	2340
EU3	12.3	17573	2879	52.2	99.16	11.6 + 3.3	0.5 + 0.0	9.0 + 8.3	82.5 + 2.0	KJ762701.1	Uncultured eukaryote clone SGYH633 18S ribosomal RNA gene, partial sequence	0	3661
EU4	4.1	4129	4581	48.26	99.37	6.9 + 2.3	0.5 + 0.0	2.8 + 3.8	54.7 + 4.7	KJ762701.1	Uncultured eukaryote clone SGYH633 18S ribosomal RNA gene, partial sequence	0	3277
EU5	4.2	3120	7743	47.45	99.29	7.6 + 1.7	0.5 + 0.0	7.6 + 3.1	75.0 + 3.4	KJ762701.1	Uncultured eukaryote clone SGYH633 18S ribosomal RNA gene, partial sequence	3e-91	346
EU6	7.4	15135	2042	51.53	98.61	3.0 + 3.0	2.3 + 0.5	4.1 + 5.2	0.0 + 0.7	KJ762701.1	Uncultured eukaryote clone SGYH633 18S ribosomal RNA gene, partial sequence	0	3181
EU7	4.9	5330	4282	48.88	99.55	3.3 + 2.6	0.5 + 0.0	7.2 + 3.4	56.8 + 8.1	KJ762701.1	Uncultured eukaryote clone SGYH633 18S ribosomal RNA gene, partial sequence	0	1519
EU8	4.1	6934	2909	59.57	99.42	3.3 + 2.3	0.9 + 0.0	1.7 + 2.4	0.0 + 0.0	MF422200.1	Diplonemida sp. isolate YPF1611 small subunit ribosomal RNA gene, partial sequence	0	2372
EU9	3.7	7845	2675	59.24	99.21	3.3 + 1.3	0.0 + 0.0	2.0 + 3.8	0.0 + 0.0	MF422200.1	Diplonemida sp. isolate YPF1611 small subunit ribosomal RNA gene, partial sequence	0	2883
EU10	55	392102	1097	51.09	94.21	0.0 + 0.0	0.0 + 0.0	0.0 + 0.3	0.0 + 0.0	KY947157.1	Diplonemida sp. 4sb RG-2016 small subunit ribosomal RNA gene and internal transcribed spacer 1, partial sequence	0	3799
EU11	30.4	112295	1629	54.41	96.01	0.0 + 1.3	0.0 + 0.0	1.0 + 2.1	0.0 + 1.4	FJ032684.1	Uncultured marine diplonemid clone Ma131_1A46 18S ribosomal RNA gene, partial sequence	0	2158
EU12	29.1	112887	1545	54.3	95.4	0.3 + 0.7	0.0 + 0.0	0.3 + 0.7	0.0 + 0.7	FJ032684.1	Uncultured marine diplonemid clone Ma131_1A46 18S ribosomal RNA gene, partial sequence	0	3376
EU13	25.5	89032	1639	54.78	96.54	0.0 + 0.3	0.0 + 0.0	1.0 + 3.4	0.0 + 0.7	FJ032684.1	Uncultured marine diplonemid clone Ma131_1A46 18S ribosomal RNA gene, partial sequence	0	2896
EU14	41	188135	1423	54.27	94.93	0.3 + 0.3	0.0 + 0.0	0.0 + 2.4	0.0 + 0.0	FJ032684.1	Uncultured marine diplonemid clone Ma131_1A46 18S ribosomal RNA gene, partial sequence	0	3387
EU15	33.4	149079	1282	46.99	98	1.7 + 2.0	0.0 + 0.0	0.7 + 1.7	53.4 + 2.7	KY947156.1	Diplonemida sp. 1sb RG-2016 small subunit ribosomal RNA gene, partial sequence	0	3217
EU16	57.6	329811	1119	47.26	97.44	0.3 + 0.7	0.0 + 0.0	1.0 + 2.1	0.0 + 0.0	KY947156.1	Diplonemida sp. 1sb RG-2016 small subunit ribosomal RNA gene, partial sequence	0	3229
EU17	11	9733	4677	54.52	98.14	2.3 + 1.7	0.9 + 0.0	1.7 + 2.1	0.0 + 0.0	AY425010.1	Diplonema sp. ATCC 50224 18S ribosomal RNA gene, partial sequence	2e-157	1276
EU18	12.5	11019	4581	54.03	97.77	2.3 + 2.0	1.4 + 0.0	0.7 + 3.1	0.0 + 0.7	AY425010.1	Diplonema sp. ATCC 50224 18S ribosomal RNA gene, partial sequence	4e-154	1270
EU19	25	15968	6607	48.31	97.2	17.9 + 7.9	5.2 + 0.0	18.0 + 9.0	64.2 + 3.4	JQ928406.1	Uncultured eukaryote clone ZJ2007 18S ribosomal RNA gene, partial sequence; internal transcribed spacer 1, 5.8S ribosomal RNA gene, and internal transcribed spacer 2, complete sequence; and 26S ribosomal RNA gene, partial sequence	0	2601
EU20	1.2	2574	2872	55.76	99.67	1.7 + 1.3	0.5 + 0.0	1.7 + 1.7	0.0 + 0.0	JN542574.1	Uncultured kinetoplastid clone Kryos_IF_C10 18S ribosomal RNA gene, partial sequence	0	3578
EU1718	29.3	35657	4029	54.9	99.3	2.9 + 4.0	1.4 + 0.0	1.4 + 2.4	0.0 + 0.7	KF633467.1	Diplonema papillatum strain ATCC 50162 28S ribosomal RNA gene, complete sequence	0	1291
a complete + fragmented
b according to total score

## Sheet: Table S2
Table S2. Proportion of mtDNA in SAGs.
SAG	Coverage of mtDNA contigs	Coverage of nuclear contigs	mtDNA/nuclear DNA	mtDNA proportion	Nuclear DNA proportion	Note
EU17/18	5031.95	36.8798	136.442	99.2724	0.727579
EU2	191.22	22.004	8.69026	89.6804	10.3196
EU3	3455.31	549.298	6.29041	86.2834	13.7166	bacterial contamination
EU4	998.396	882.279	1.13161	53.0871	46.9129	bacterial contamination
EU5	1263.89	914.885	1.38148	58.0092	41.9908	bacterial contamination
EU6	1003.55	316.172	3.17406	76.0425	23.9575
EU7	2559.83	988.945	2.58844	72.1327	27.8673	bacterial contamination
EU8	9329.01	693.333	13.4553	93.0821	6.91787
EU9	3805.14	779.194	4.88343	83.0031	16.9969
EU10	-	-	-	-	-	no mitochondrial contigs identified
EU11	-	-	-	-	-	no mitochondrial contigs identified
EU12	-	-	-	-	-	no mitochondrial contigs identified
EU13	-	-	-	-	-	no mitochondrial contigs identified
EU14	-	-	-	-	-	no mitochondrial contigs identified
EU15	-	-	-	-	-	bacterial contamination; no mitochondrial contigs identified
EU16	24.5554	9.94216	2.46982	71.1801	28.8199
EU1	32.5455	95.6049	0.340416	25.3963	74.6037
EU19	-	-	-	-	-	bacterial contamination; no mitochondrial contigs identified
EU20	765.359	2780.53	0.275256	21.5844	78.4156

## Sheet: Table S3
Table S3. List of proteins searched in EU17/18 reassembly. +, presence; +?, uncertain presence; -, absence.
Complex	Name	E. gracilis transcripta	EU17/18
			Presence/absence	Nucleotide sequence	Amino acid sequence
SMALL MITORIBOSOMAL SUBUNIT
Conserved
	S2	EG_transcript_32698	-	ATGTTAAAGCAAAATTCGTTTTTGATTAATAAAAAACACGAATGTTATTATAAAGAATATATTGCATTAATTATGGTAAAAAAAAAATGGTTATCTTTTTATAGATTTATGTGTTTTACTAAGCACATAAATCTATACGCTAGTACTTATTATTTCTATATCCCAAAAGTTGATTTATTTAATAATCCAGTAATTACTTTATCTACCTCTTTATGGAAAGATCGAATTTTAGAAAAATATTTATTTACATTGTGTCGGGTTTATGGGTGTAAGGCGTATCCACAAAATATTAGGTATGGTATTATAACAAATTACAAGCAGTATATGAAGCTAGTTTTACAGTACGTATTTCCAGCTAAGCGTCAGCGTAAAATGAGTTATTTATCTACTAAATGATTT…	MLKQNSFLINKKHECYYKEYIALIMVKKKWLSFYRFMCFTKHINLYASTYYFYIPKVDLFNNPVITLSTSLWKDRILEKYLFTLCRVYGCKAYPQNIRYGIITNYKQYMKLVLQYVFPAKRQRKMSYLSTKWFKAFLKFIYLMAILKYKQQAVTHSDTMGLPVDKNSFKWSTLGMLFFLFYRLSSLSAPDLVCYLSGSKQNSSAHDFSFIAEAYSQNIPVLAISEPKNNIEWQSMCSSIFFYQLFNSQSFYLLLLWSYLLATGSGKRL
	S3/S24	EG_transcript_34746	-
	S5	EG_transcript_13807	-
	S6 (putative)	EG_transcript_42153	-
	S7	EG_transcript_30512	-
	S8	EG_transcript_24975	-
	S9	EG_transcript_10634	-
	S10	EG_transcript_17391	-
	S11	EG_transcript_27105	-
	S12	EG_transcript_26732	+	TTGGTATTAACAAAAAACAACTGTGTAATGGCTACCTTTACTGGAAGAATTAGGTATAGGTCAGAGCGTAAACGAAAAAGAAGTTTTTTATTGGCCCATCGGCCTTTTTGTAAAGGAATTGTATTACGAGCATTAGTACGAACACCCAAAAAACCGAATAGTGCTAAGCGTAAAATTGTACAGTTTCGTGTTAAGTGTGGTGGTACCACTAAATGACCACAGTGGAGAAGATACTTTGCTTCCATTCCTGCAGATCCCGGGCATAAGCATAGCTTACGAGAGTATTCTCGGGTATTGATTAGGGGAGGTAATTTACCAGATATTCCTGCCGTGTATCATCGCTGCGTGGCAGGTAAATATGACTTTGAAGTACCCAAGGGTCGGGTTAATGCACCTTCG…	MVLTKNNCVMATFTGRIRYRSERKRKRSFLLAHRPFCKGIVLRALVRTPKKPNSAKRKIVQFRVKCGGTTKWPQWRRYFASIPADPGHKHSLREYSRVLIRGGNLPDIPAVYHRCVAGKYDFEVPKGRVNAPSKYGLKKYHIEALKKKLGSR*
	S13	EG_transcript_39882	+	GTGGGTTATTTATGTAATAAGCGCTATTCCATCTTTTTTAAAAAAAATACAAATGAGTACTACGAAGATTTGCGTTATCATTTAGAAGCCACGTATGAGAATTTGACTAATATGCGGGCTAATGAGTCGATCTGGGAGTTCTGAAGTATTCATCTAAAGCTTAAGGTAGCTATTAGGATTTATAGTGGACTTCGATATCGGTTTGGTTTACCTTGTCATGGTCAAAGAACCAGGTCTAATAGTAATACTATTGGTTATTTGTGCCGAGTAAAAGTTCGAAAAAATGTAAATTACAGTGCCCAAAAAAAAAAAAGATCAGAAGTATTTTCAGTCGGTTCCAATAGTAAAGGAAAAGATATAGATTCTGGTGGCTTTAAAAAAGAGAGTGCTTTGAAAACG…	MGYLCNKRYSIFFKKNTNEYYEDLRYHLEATYENLTNMRANESIWEFWSIHLKLKVAIRIYSGLRYRFGLPCHGQRTRSNSNTIGYLCRVKVRKNVNYSAQKKKRSEVFSVGSNSKGKDIDSGGFKKESALKTQIYDSMYTDKISFLTSISGFRKLFTSNQLILLNKEFLKIFKSQKGESFQLTRRKKQYRSRAWWVRKQKKKAWSKKIQKQRAYERYVIRFNAKIRQSVVANLQKGQVSLDGTKVDKSKLISFDQFLIPTELRKQRRRRKEERWYRLLDKSLQGIKWKWIYSFFIQKMVVIGVSGNLLEGGGQSCSYSQQWCTSFRCFFLYRWLKKAIHLY*
	S14	-	+	ATGTTTAAATTACGTTGAGATATTTTATATAGAGCTTTTTACTTTTTTTTAGAAGAAAAATTACATTTACGTAAATATATATTTAGAAGTAGCTTCTTAGCTATATTTTTTAAGCGCTTATGCTTATATTGGTTTTTATTTGGTAAGTCTCGTGTCAGGAATTATTGTATTCTAACATCACGTGGGTTCGGGGTTTGTGGTAAATACCGAATGAGTCGGCATATGGTTAAGTATTCTGCTAATCATGGTATATATACAGGATTATTAAAAGTATAA	MFKLRWDILYRAFYFFLEEKLHLRKYIFRSSFLAIFFKRLCLYWFLFGKSRVRNYCILTSRGFGVCGKYRMSRHMVKYSANHGIYTGLLKV*
	S15	EG_transcript_37274	-
	S16	EG_transcript_25670	-
	S17	EG_transcript_22412	-
	S18	EG_transcript_23431	-
	S19	EG_transcript_43430	-
Accessory
	S23	EG_transcript_26412	-
	S28	EG_transcript_22249	-
	S29	EG_transcript_18070	-
	S34	EG_transcript_24482	-
	S35 (putative)	EG_transcript_20530	-
	RSM22	EG_transcript_5415	-
	Mrp1	EG_transcript_25374	-
	Rsm26	EG_transcript_18831	-
	Ehd3	EG_transcript_2814	-
	Ppe1	EG_transcript_17245	-
Kinetoplastid
	Tb927.10.16090 (putative)	EG_transcript_9059	-
	Tb927.6.4080	EG_transcript_28843	-
	Tb927.11.5500	EG_transcript_3096	-
	Tb927.9.5300 (putative)	EG_transcript_25226	-
	Tb927.3.970	EG_transcript_13898	+?	TCCGCAGACATCGCCTTTGTCCAAGCCCCGGTGTCCGGCGGGGTTGGTGGTGCTGAGAAGGGCACGCTGACGTTCATGGCAGGTGGCCCATCTGCGTCCTTCGACCGCCTGAAGCCCGTCATGGACCTGATGGGTGCCAACATCTTCCACTGCGGGGACAAGACGCGTTCGGGTGCTGTGATCAAGCTGGCCAACAACCTCGTCCTCGCTGGGTCTATGATTGCAGTTGCGGAGGGCATGGCGATGGGTACTGTGCCTGTGCCGTGCCTCCATACCATGGCAGCCGTGAGCACTGCCCGCTGCTGGAGCCTTGACACCTACAACCCGTTCCCTGGCGTGCTGGAGGGCGTCCCGTCCAGCAGAAATTACGATGGTGCCTGCCACCACACATATGCAGAC…	SADIAFVQAPVSGGVGGAEKGTLTFMAGGPSASFDRLKPVMDLMGANIFHCGDKTRSGAVIKLANNLVLAGSMIAVAEGMAMGTVPVPCLHTMAAVSTARCWSLDTYNPFPGVLEGVPSSRNYDGACHHTYADTSCFVRCWRGFPSAHHGPAPALPRPISALLPPPAQAVLPTPSC*
	Tb927.3.5240 (putative)	EG_transcript_9723	-
	Tb927.6.4930	EG_transcript_21237	-
	Tb927.7.2620	EG_transcript_22169	-
	Tb927.1.2990	EG_transcript_5202	-
	Tb927.8.1340	EG_transcript_26369	-
	Tb927.6.4560	EG_transcript_14515	-
	Tb927.2.4400 (putative)	EG_transcript_14868	-
	Tb927.10.15650	EG_transcript_10814	-
	Tb927.5.2080	EG_transcript_8320	-
	Tb927.10.11820	EG_transcript_3890	-
Euglenid
		EG_transcript_8610	-
		EG_transcript_39017	-
		EG_transcript_17627	-
		EG_transcript_23194	-
LARGE MITORIBOSOMAL SUBUNIT
Conserved
	L1	EG_transcript_38786	-
	L2	EG_transcript_9967	+	ATGAAGGCAAATGTATATGGACTAAATACATTACTTAATAATTGCTGATTAGTAGAATATGGAACGGTATATGGTACAAAAAAAATAAAGTATGCTGGTGTTTGAAAGTGACGAGTTTCTGGTCTTTCTCTTTCTTTATGAGTAAGTAAAGGAGGTCGTAATAATACTGGACGACGAACTAGTTACAGAGACGGGTGTGTAGGTCGGTTTTTGAAAGTTACTTTTTCGTATGAGTGGTCTGGTAATTGTACCAAGCTTCTTTGTGCTTATCGAGATCGCCTAAGGTCAGGAATTTTAGGATTATTTTTTTCGCAATCAGGTATCTTTTGTTGGCGTCTTTTATGTACACATATGAAATATGGTTTGTGGTATCATAATTTCCGAATCGCTTATCATCAA…	MKANVYGLNTLLNNCWLVEYGTVYGTKKIKYAGVWKWRVSGLSLSLWVSKGGRNNTGRRTSYRDGCVGRFLKVTFSYEWSGNCTKLLCAYRDRLRSGILGLFFSQSGIFCWRLLCTHMKYGLWYHNFRIAYHQENTGKMKYSWMNLSKGGYSFSNGSSCLLYYLPMGTLVSNLELYPGCGGQLLRSAGSGGTILQRKSQYGFYIPVLLASGEVRLFNAYCIATVGVVLSTLHKWQNLGTAGRHRKLGYHPRVRGVAMNPVDHPHGGGEGRKSKWSFPYNRYGYHDKYKKTSRRLKKKPFLMKYHCKSDGSYGLIR*
	L3	EG_transcript_18974	-
	L4	EG_transcript_15615	-
	L6	EG_transcript_34325	-
	L9	EG_transcript_20679	-
	L10	EG_transcript_55823	-
	L11	EG_transcript_26203	-
	L12	EG_transcript_42748	-
	L13	EG_transcript_31449	-
	L14 (putative)	EG_transcript_37217	-	ATGCAAAAGTTATTTATTTTAGATAATAGTGCTATTTTAAGTTTAAAGTTTATTCAATTTTACGGCACCAAATATGGTTGTTTGGGCTATAGAGGTTTAGGAAGTATACAGCTTTGTAAGCAAAGGCATCCAAAGCGAAAGAAATATAAAAAAAGTCAACTCTTAAAATTTTTAGTGTTAAGTTCACGTATGAATTATACTCGCTCTTCGGGTATAGTATATAGGTGTGCTAGAATGCACGTGTGTGGTTTAACTGCACGTGGGAATCCACAAGGTTCCAGGTTAAATCATAAGGTCGGCTATGATTTACGAAGACGTGGTCTTATGAAAGTATGTTTAGCAGCAGATGGATTATATTAG	MQKLFILDNSAILSLKFIQFYGTKYGCLGYRGLGSIQLCKQRHPKRKKYKKSQLLKFLVLSSRMNYTRSSGIVYRCARMHVCGLTARGNPQGSRLNHKVGYDLRRRGLMKVCLAADGLY*
	L15	EG_transcript_16116	-
	L16	EG_transcript_26376	-
	L17	EG_transcript_26134	-
	L18	EG_transcript_19604	-
	L19	EG_transcript_19916	-
	L20	EG_transcript_37938	-
	L21	EG_transcript_52320	-
	L22	EG_transcript_30576	-
	L23	EG_transcript_36207	-
	L24	EG_transcript_21432	-
	L27	EG_transcript_65902	-
	L28	EG_transcript_29857	-
	L32	EG_transcript_66564	-
	L36 (putative)	EG_transcript_41022	-
Accessory
	L38	EG_transcript_12972	-
	L39	EG_transcript_4373	-
	L40	EG_transcript_34054	-
	L43	EG_transcript_30305	-
	L45 (putative)	EG_transcript_26128	-
	L46	EG_transcript_22270	-
	L49	EG_transcript_33367	-
	L52	EG_transcript_33059	-
	L53 (putative)	EG_transcript_32178	-
	L56	EG_transcript_12259	-
Kinetoplastid
	Tb927.11.16990	EG_transcript_7639	+?	ATGTTGGATGCCAGTCATAAGGACATAGAGGACTATTTGGACAGGGGCTTCTACCATCGAGGTCAAGCAAAGGGCACAGGAGAAACTAGCCGCAGAAAGGAGTTTAAGGCAATCCCAGTCAGCAAGGAGCTGCTGCAGTTTATCAGGATGTGCGGGACCCACAGTGGCCCTGGCCTGCAGGCTATCAACACTGCCTGCAGGGCACGGTGCCTTGGGCGTGCCGAATACCTGTTTTACTCTGGGGTGAAGCCCAAAAGTGTTGTGTCGACTGCAGATGCAGAGAAATTTCCAGCCACCACATTACCAGAAGTAGTATTTGCTGGACGCTCAAATGTAGGCAAAAGCAGCTTGCTAAACAGCCTCACTGGCTCTGGAAAGTGCCCGACCTCCTCCACTCCT…	MLDASHKDIEDYLDRGFYHRGQAKGTGETSRRKEFKAIPVSKELLQFIRMCGTHSGPGLQAINTACRARCLGRAEYLFYSGVKPKSVVSTADAEKFPATTLPEVVFAGRSNVGKSSLLNSLTGSGKCPTSSTPGETKALRWLALRHTLHLVDMPGYGFAFACDDIKEKWHLAMSQYLSTRKQVSLVYVLIDARQGLKTSDRELITRLQEAGKRYRVVLTKADLVHEVDLARRITLLADLVNLRAADILPVTSKYGTGVANLANNIALAVFSCNDSVIPINFQYLCTLSPRLNSDLDTPSDPAQSAGAKEFNSPFFQHSRLRHVATTQARARRAGQRQGKKIAVKQAAENPAKPRLRSRHPSQSFEASTKKQDVAALAAQVQKQLTPLHGGHVYRPNART…
	Tb927.6.4080	EG_transcript_28843	-
	Tb927.5.2070 (putative)	EG_transcript_43931	-
	Tb927.7.3430	EG_transcript_26116	+?	ATGGCGACATATCCCGACGCTACGCTACCCATTAACCCTCTAAACCCGAAGACGTTCTTTGACCTTTCCATAGGGCAAGTCCCGGCAGATGCGGTGCCACAAACTGCCGAGAATTTCCGTGCCCTTTGCACGGGAGTTTGTGGCATGGGCAACTCTGGCAAAAACTTGCATTACCTCGGGAGTACCTTCCATCGCATCATCCCTAACTTCATGTGTCAAGGAGGCGACTTTACCGCGGGCGATGGCCGCGGCGGCGAGTCGATCTATGGACACAAATTTCCGGACGAAAGTTTCCGCGGCAAAGCCGGCCGACACTTCGGCCCGGGCACATTATCCATGGCAAACGCGGGTCCCAACACGAACGGGTCGCAGTTTTTCCTCACTACGGCTCACACGCCC…	MATYPDATLPINPLNPKTFFDLSIGQVPADAVPQTAENFRALCTGVCGMGNSGKNLHYLGSTFHRIIPNFMCQGGDFTAGDGRGGESIYGHKFPDESFRGKAGRHFGPGTLSMANAGPNTNGSQFFLTTAHTPHLDGKHVVFGQVIKGLDVLKAVEQVGSDKGYPQKPVVITACGELAQGQV*
	Tb927.7.1640	EG_transcript_5683	-
	Tb927.8.3300	EG_transcript_11845	-
	Tb927.7.6800	EG_transcript_18807	-
	Tb927.4.2720	EG_transcript_2748	-
	Tb927.1.1160	EG_transcript_56042	-
	Tb927.9.3350	EG_transcript_9338	-
	Tb927.6.2480	EG_transcript_7684	-
	Tb927.9.9150	EG_transcript_20451	-
	Tb927.7.2630	EG_transcript_20732	-
	Tb927.10.6090	EG_transcript_15107	-
	Tb927.9.14030	EG_transcript_5388	-
	Tb927.11.5990	EG_transcript_5071	-
	Tb927.11.5820	EG_transcript_29902	-
	Tb927.11.15500	EG_transcript_4424	-
	Tb927.10.380	EG_transcript_668	-
	Tb927.8.3170	EG_transcript_11675	-
	Tb927.6.3600	EG_transcript_6652	-
	Tb927.9.12850	EG_transcript_19324	-
	Tb927.11.9450	EG_transcript_19610	-
	Tb927.10.390	EG_transcript_29153	-
Euglenid
		EG_transcript_9617	-
		EG_transcript_14870	-
		EG_transcript_10319	-
		EG_transcript_21981	-
		EG_transcript_18498	-
		EG_transcript_4233	-
		EG_transcript_37550	-
		EG_transcript_24312	-
		EG_transcript_30290	-
		EG_transcript_6401	-
		EG_transcript_1793	-
		EG_transcript_13396	-
a as identified in [62]
